# Supplementary material for: Bacteria isolates from Lake sediments as a promising proxy for temporally tracking organic pollution: A global review
Source: One Health. 2025 Aug 30;21:101184. doi: 10.1016/j.onehlt.2025.101184 (PMC12446193; doi:10.1016/j.onehlt.2025.101184)
Supplement: Supplementary file 2 — Data extraction spreadsheet [file mmc2.xlsx]

## Sheet: Sheet1
Study No.	Bibliographic and Key Study Details							Study Region							Study Site											Coring Methodology						CORE DATING			CORE STORAGE AND SAMPLING				Microbiological Testing Methods				Other Environmental Variables					Microbiological Results
	Authors	Publication year	Title	Study description	Key Findings or Sypnosis (I found this to be very useful when writing later on)	Country	Continent	Site Coordinate (approx. if not available)	Settlement type (Rural/Urban/Mixed) (you have to guesstimate this - it might be useful)	Population of surrounding area	Freshwater Environment type (lake/Pond/ Reservoir/River)	Freshwater environment surface area (km2)	Freshwater environment volume (km3)	Freshwater Environment Depth (Max)	Possible contamination sources (or NA)	Human or Animal Contamination Source	Water used for human consumption? (Yes/No/NR)	% or amount of water supply this freshwater resource	Approx no. of people served by freshwater resource	Number of different locations lake environment cores sampled from	Year of study	Core Type (e.g., Piston corer, Gravity Corer)	No. of cores taken	Core sampled from more than 1 sampling location	Core Length	Core diameter	Coring Depth (water depth)	Coring Date	Core Dated (Yes/No)	Both cores dated or just one (if so specify) or NA	Dating Interval (cm)	Dating Method	Subsample measurements (eg. every 2cm)	Field subsampling or lab subsampling	Sample storage	Fridge / ice storage	Multiple Lake Cores Analysed for Bacteria/ ARGs Present	Study relevant bacterial spp. focus (e.g., e. coli, total coliforms, other faecal indicator)	AMR Tested? (yes/no)	Detection Method	Culture/ Genetic Testing Method	Study of other bacteria preseence (yes (specify) / No)	Study of other environmental variables (Yes (specify) / No)	Study of metals in the core (Yes (specify) / No)	metal analysis method	Range of Bacteria in core	Max Bacteria in core	Depth of max bacteria	Corrresponding Year of max bacteria
1	F. Thevenon; N. Regier; C. Benagli; M. Tonolla; T. Adatte; W. Wildi; J. Poté	2012	Characterization of fecal indicator bacteria in sediments cores from the largest freshwater lake of Western Europe (Lake Geneva, Switzerland)	sediment cores collected from 2 sites in lake Geneva. FIB isolated and quantified using the membrane filter methods with PCR assays performed and DNA extracted	E. coli and ENT in the bay of Vidy. Cores collected at site approx 500 m from the present WWTP outlet pipe. There was an extension too the WWTP pipe and can see how this effected the E. coli present in the sediment cores. These findings reveal the presence of E. faecalis, E. faecium and specific-human Bacteroides at several depths of sediment cores from the bay of Vidy, indicating the presence of…	Switzerland	Europe	Core V4 - X: 534,682, Y: 151,410 and Core V7 - X: 534,670, Y: 151,570	Urban	127000	Lake	580	89	309 m	WWTP - domestic and industrial waters and the Chamberonne and Flon rivers	Human	Yes	0.58	700000	2	2011	NR	2	Yes	V4 - 62 cm and V7 - 38 cm	NR	V4 - 40 m and V7 - 35 m	NR	Yes - from former core	1/2 (V4)	1	137Cs, 14C	2 cm	Lab	sterile plastic containers - stored on ice	Yes	Yes (2/2)	EC ENT E. faecalis E. faecium Human Bacteroides	No	PCR assays and Incubation	Culture and Genetic	No	Organic Content - Total Nitrogen Concentration (%N), Total Organic Carbon (Corg) content	No		EC: 0 (26cm) - 35.2 x106 CFU 100 g-1 (20cm) ENT: 0.00032 (40cm) - 8.98 X 106 CFU 100 g-1 (16, 2 cm) % of E. faecalis and faecium Very low before 1970 and varied from 50% to 90% after ca. 1970 Human Bacteroides: no PCR amplification observed in lowermost sediments of V4 (40-60cm)	EC: 35.2 CFU X 106 100 g-1 ENT: 8.98 x 106 100 g-1 E. faecalis and E. faecium: highest between 18-22 cm Human Bacteroides: NA	EC: 20 cm ENT: 2, 16 cm E. faecalis and E. faecium: 18-22 cm	After ca. 1970
2	W. Sun; K. Yang; R. Li; T. Chen; L. Xia; Z. Wang; X. Sun	2021	The spatial distribution characteristics of typical pathogens and nitrogen and phosphorus in the sediments of Shahe Reservoir and their relationships	looks at genus level as well. Looks at the vertical distribution of e.coli and enteroccocus in the core as well as looking at the horizontal spatial distribuiton - qualitative analysis of e. coli and enteroccocus of qPCR	The study of samples collected from the surface and sediment cores shows that the absolute abundance of E. coli in horizontal distribution in the sediment is highest in downstream of the reservoir and point source pollution area. In vertical distribution, the absolute gene expression level of the two pathogenic bacteria in the sediment tends to decrease with increasing depth, although its highest…	China	Asia	40.1331 degrees N, 116.3205 degrees E	Peri-urban - north canal is an important drainage channel for Beijing	NR	Reservoir	NR	20.45 million m3	36 m	Sewage - from 1999-2005 the average annual sewage storage volume accounted for about 55% of the total incoming water	Human	NR	NR	NR	1 (only one lake environment core - 2 river sediment cores and multiple surface sediment samples)	2017	Mud core sampler	1	No	60 cm	10 cm	NR	2017-11-01	No	NA	NA	NA	2 cm	Lab	NR	freeze dried (Model FD-1A-50 freeze dryer).	No (only one lake sediemnt core collected)	E. coli ENT 16S rRNA	No	qPCR	Genetic	Bacterial Community Fingerprinting	Moisture contnet, organic matter (Loss on ignition), Total Nitrogen (TN) and Total phosphurus (TP)	No		EC: 1.76 x 10-4 and 2.95 x 10-4 copies.g-1 ENT: 2.44 x 10-3 and 2.13 x 10-2 copies.g-1	EC: ~ 1.5 x 107 copies.DNA-1 ENT: ~5.0 x 108 copies. DNA-1	EC: ~6 cm ENT: ~8 cm	NR
3	C. H. Vane; A. W. Kim; S. McGowan; M. J. Leng; T. H. E. Heaton; C. P. Kendrick; P. Coombs; H. Yang; G. E. A. Swann	2010	Sedimentary records of sewage pollution using faecal markers in contrasting peri-urban shallow lakes	bacteria colifroms were enumerated on petri dishes from cores from ponds	Sediment cores from 3 shallow lake sediments within the Attenborough nature reserve located downstream of sewage treatment works were anlaysed for OC, C/N, δ13C, δ15N, bacterial coliforms and faecal sterols.	UK	Europe	52 degrees 53'58"N, 1 degree 14'09"W	Peri- urban	NR	Pond	1.67 (total) (size 0.49-1 km2)	NR	3 m	Sewage - ponds have varying histories of connectivity to the polleted Erewash, which drains heavily urbanised catchment and recieves effluent from 7 sewage treatment plants.	Human	NR	NR	NR	3 - Church Pond, Clifton Pond, Coneries Pond	2007	wide diameter Livingstone type corer	3	Yes	80 cm approx looking at diagrams	14 cm	NR - deepest part of the lake	22nd and 23rd May 2007	Yes	2 out of 3 (not for coneries core?)	NR	210Pb, 226Ra, 137Cs and 241Am	1 cm	Field	NR for total coliforms but subsamples for fecal sterol and stanol concentrations - were stored in polyethylene bags and transported back to the laboratory at ~4 °C, then immediately frozen (−70 °C)	NR	Yes (3/3)	Total Coliforms	No	Membrane Filtration	Culture	Faecal sterols and stanols	Total organic carbon (%TOC) and nitrogen (%N), C/N ratios, carbon and nitrogen isotope ratios	No		Total coliforms: 0 (~64cm) - ~400 (0, 20cm) CFU g sediment	~400 CFU g sediment	0,20 cm	After ca. 1970
4	R. W. Pickup; G. Rhodes; S. Arnott; K. Sidi-Boumedine; T. J. Bull; A. Weightman; M. Hurley; J. Hermon-Taylor	2005	Mycobacterium avium subsp. paratuberculosis in the catchment area and water of the river Taff in South Wales, United Kingdom, and its potential relationship to clustering of Crohn's disease cases in the city of Cardiff	DNA extraction and PCR	In this area Mycobacterium avium subsp. Paratuberculosis is endemic. Wildlife reservoirs may contribute to its environmental persistence and cycles of reinfection. Infected animals excrete huge numbers of these bacilli in their faeces. These zoonotic pathogens can spread as rain falling onto pastures contaminated with M. avium subsp. paratuberculosis would be expected to wash these organisms into…	Wales	Europe	UK ordinance survey grid refernece SO056130 and SO009122	Rural	NR	Reservoir	NR	NR	NR	Agricultural faeces	Animal	NR - this study is looking at how aerosols can spread the disease	NR	NR	2 - Pontsticill reservoir and Llwyn-on reservoir	2002	Jenkin Sampler	2	Yes	30 cm	NR	20 m	2002-07-01	No	NA	NA	NA	The cores themselves were sampled from ports situated at the top (0-5 cm), middle (15-20 cm) and bottom (25-30 cm)of each core tube by syringe aspiration with wide-gauge sterile needles -	Field	Sterile McCartney tubes	NR	Yes (2/2)	Mycobacterium avium subsp. paratuberculosis	No	IS900 PCR and amplicon sequencing	Culture and Genetic	No	suspended solids in river water, environmental data - rainfall, height and flow data for the river taff. Data on precise boundaries and stocking densities for the river taff catchment area.	No		Pontsticill was IS900 positive in upper 5cm of the core Llwyn-on positive in the middle section (5-10cm)	NR	NR	NR
5	Laurence HallerJohn PoteJean-Luc LoizeauWalter Wildi	2009	Distribution and survival of faecal indicator bacteria in the sediments of the Bay of Vidy, Lake Geneva, Switzerland	FIB analysis	A vertical distribtion of FIB in sediments near the municipal watewater treatment plant (WWTP) outlet was evaluated and their persistence in those sediments was monitored for a period of 90 days. FIB levels at 10 cm depth in the sediments near the WWTP outlet pipe ranged between 10^4 and 10^5 CFU 100g-1 and were still detected in the top 6 cm after 90 days. FIB survival in sediments for long peri…	Switzerland	Europe	Swiss coordinates X: 534682, Y: 151538	Urban	127000	Lake	580	89	309 m	Treated dometic and industrial water being discharged into the lake from the city of Lausanne - found that the major input fluxes of FIB entering into the Bay through the waste water treatment plant pipe and the nearby Chamberonne River	Human	Yes	58	~ 700,000	1 vertical sample location near the WWTP outlet pipe with 4 sediment cores taken from this location - also persistence study	2007	Gravity Corer	4	No	60-100 cm	NR	40 m water depth	2007-07-01	Yes - but does not show continous sedimentation	1 out of 4	1 cm	137CS profile 7Be	2 cm down to a depth of 10 cm	Lab	The 4 intact sediment cores stored vertically in a cold room at 4°C	stored vertically in a cold room at 4°C	Yes (3/4)	E. coli ENT	No	Membrane Filtration	Culture	No	Organic matter content (loss on ignition used for as a surrogate for organic matter content), water content, particle grain size - %clay, %silt, %sand	No		E. coli: ~106 (0-2cm) - ~104 (8-10cm) CFU 100g-1 ENT: ~106 (0-2cm) - ~105 (8-10Cm) CFU 100g-1	E.coli and Ent ~ 106 CFU 100g-1	0-2 cm	NR
6	Florian ThevenonNeil D. GrahamAline HerbezWalter WildiJohn Poté	2011	Spatio-temporal distribution of organic and inorganic pollutants from Lake Geneva (Switzeralnd) reveals strong interacting effects of sewage treatment plant and eutrophication on microbial abundance	bacteria quantification and abundance measured	Variation with depth and time of organic matter, as well as bacterial abundance and activity were investigated in sediment profiles of different parts of Lake Geneva over the last decades. Highest bacterial abundance (9x10^9 cell g-1 dry sediment) were found in the highly polluted sediments contaminated by the wastewater treatment plant discharge which deposited during the period of cultural eutr…	Switzerland	Europe	Core V3: Swiss coordinates X: 534682, Y: 151538 Core G1: X: 502613, Y: 122938 Core C2: X: 534504, Y: 146178	Urban	127000	Lake	580	89	309 m	Wastewater treatment plant discharge - built in 1964 for 220,000 eq.-inhabitants.	Human	Yes	NR but previous study in same area states 58	NR but previous study in same area states ~ 700,000	3	NR	NR	3	Yes	V3: 100 cm G1: 80 cm C2: 130 cm	NR	V3: 40 m G1: 50 m C2: 304 m	NR	Yes	All 3	NR	137Cs, 14C	2 cm	Lab	Sediment sub samples were placed in sterile plastic containers	Yes	Yes (3/3)	Bacterial Cells	No	Nycondez density gradient centrifugation. Quantitative estimation of recovered bacterial cells were performed using DAPI staining couples with fluoresence microscopy (DDC and IBC)	Culture	also looks at microorganism activity using ATP tests	Organic matter content(estimated from loss on ignition), Corg concentration, N content, P content, Mercury analysis	Mercury (Hg)	atomic adsorption spectrophotometry	DDC: 6.4 - 6.7 x 108 cell g-1 dry weight before ca. 1970 (18-30cm) to 8.7-9.7 x 109 cell g-1 dry weight after CA. 1970 IBC: 1.5 x 106 CFU g-1 dry weight (sed older 1970) to 3.8 x 107 (sed younger than ca. 1970)	DDC: 9.8 x 109 cell g-1 dry weight IBC: 3.8 x 108 CFU g-1 dry weight	DDC: 4-6 cm IBC: 0-3 cm	After ca. 1970
7	Florian Thevenon, Thierry Adatte, Walter Wildi and John Pote	2012	Antibiotic resistant bacteria/genes dissemination in lacustrine sediments highly increased following cultural eutrohication of Lake Geneva (Switzerland)	study investigates faecal indicator bacteria (FIB), multiple antibiotic resistant (MAR), and antibiotic resistance genes (ARGs), of sediment profiles from different parts of Lake Geneva (Switzerland) over the last decades.	Bacterial cultures reveal that in the sediments deposited following eutrophication of Lake Geneva in the 1970s, the percentage of MARs to five antibiotics varied from 0.12% to 4.6% and 0.016% to 11.6% of total culturable EC and ENT, respectively. In these organic-rich bacteria-contaminated sediments, the blaTEM resistant of FIB varied from 22% to 48% and 16% to 37% for EC and ENT respectively, wh…	Switzerland	Europe	Core V4: Swiss coordinates X: 534 682, Y = 151 410 Core V7: Swiss coordinates X: 534 670, Y = 151 570 Core G1: Swiss coordinates X: 502 613, Y: 122 938	Urban	NR	Lake	NR	89	309 m	WWTP being dishcharged into the bay of Vidy Lake Geneva	Human	Yes	NR	~700 000	3 different locations - 2 different regions - Bay of Vidy (most contaminated area of lake Geneva) and the Creux de Genthod region (considered WWTP pollution free)	NR	NR	3	Yes	Core V4: 62 cm Core V7: 38 cm Core G1: 60 cm	NR	Core V4: 60 m Core V7: 35 m Core G1: 50 m	NR	Yes - from former study	2 out of 3	1 cm	137Cs, 14C	2 cm	Lab	Sediment sub samples placed in sterile plastic containers	Yes	Yes (3/3)	EC ENT MAR	Yes	Membrane filtration followed by DNA extraction using ultraclean soil DNA kit and qulaitative PCR assays for the detection of resistance genes	Culture and Genetic	No	Pysicochemical analysis - Total phosphorous, total nitrogen,carbon/ nitrogen ratio (C/N), total organic Carbon (Corg) and mineral (Cmin) carbon analyses, Particle grain size, advanced mercury analysis	Advanced Mercury (Hg) analysis	cold vapour absorption spectrometry	EC: 0.0002 X 106 CFU 100 g-1 (50cm) - 35.2 X 106 CFU 100 g-1 (20cm) EC MAR: 0% (50, 40, 22 cm) -3.93% (14 cm) Β-lactames EC resistant: 21.94% (10 cm) - 48.22% (6cm) ENT: 0.0032 X 105 CFU 100 g-1 (40cm) - 89.8 X 105 CFU 100 g-1 (16, 2 cm) ENT MAR: 0% at multiple depths - 11.9% at 24cm Β-lactames ENT resistant: 15.92% (10cm) - 36.82% (6cm) PCR for presence of resistance genes responsible for blaTEM…	EC: 35.2 X 106 CFU 100 g-1 EC MAR: 3.93% 14 cm Β-lactames EC resistant: 48.22% ENT: 89.8 X 105 CFU 100 g-1 ENT MAR: 11.9% Β-lactames ENT resistant: 36.82%	EC: 20cm EC MAR: 14 cm Β-lactames EC resistant: 6cm ENT: 16, 2 cm ENT MAR: 24cm Β-lactames ENT resistant: 6cm	After ca. 1970
8	Loı¨c Sauvain, Matthieu Bueche, Thomas Junier, Matthieu Masson, Tina Wunderlin, Roxane Kohler-Milleret, Elena Gascon Diez, Jean-Luc Loizeau, Mary-Lou Tercier-Waeber, Pilar Junier	2014	Bacterial communities in trace metal contaminated lake sediments are dominated by endospore-forming bacteria	objectives of the study were to assess 1) the impact of the treated wastewater release on the bacterial communitiesin the Vidy Bay sediments and 2) the potential link between bacterial communities and trace metal sediemnt content.	Near to the outlet pipe large quantities of bacterial cells were detected in the three upper most cm and the dominant bacterial groups were those typically found in activated sludege ( eg, Acidovorax defluivii and hydrogenophaga caeni) Three samples in an area further away from the outlet and one sample close to it were characterized by 50 % of endospore-forming Firmicutes (Clostridium spp.) and …	Switzerland	Europe	NR but same lake as previous article so could use these coordinates as a guide. - Core V4: Swiss coordinates X: 534 682, Y = 151 410 Core V7: Swiss coordinates X: 534 670, Y = 151 570 Core G1: Swiss coordinates X: 502 613, Y: 122 938	Urban	NR	Lake	580	89	309 m	WWTP	Human	Yes	NR	700000	3	2011	Plexi glass tubes used as push-cores	6	Yes	9 cm - 2 top layers were analyzed separately in triplicates: 0-3cm indicated as upper; and 3-9cm indicated as lower.	6 cm	NR	July 2011 October 2011	NO	NA	NA	NA	0-3 cm 3-9 cm - two top layers were analyzed separatley in triplicates 0-3 cm indicated as upper and 3-9 cm indicated as lower	Lab	NR	Cores collected in plexiglass tubes and stored at 4 degrees celcius and the overlying water was bubbled with air in order to preserve the oxygen gradient at the sediment-water interface.	Yes (6/6)	Bacterial cells 16S rRNA	No	Centrifugation, membrane filtration, fluoresence microscopy, DNA extracted using the MP FastDNA spin kit for soil and quantified, real time PCR was performed on the V3 region of the 16S rRNA gene, DGGE was performed, pyrosequencing and bioinformatic analysis.	Culture and Genetic	Pyrosequencing and bioinformatics	Water content, Chemical analysis -Total particulate organic carbon (Corg-part) and Nitrogen (Npart), total phossphurus, sulfur and total particulate trace metals (TM) concentrations, particulate metal concentrations and total mercury.	Total Particulate TM concentrations, particulte metal concentration and Total Mercury	inductively coupled mass spectrometry, XRF and atomic absorption spectrometry (AAS)	Fluorescence Microscopy: 1.1 x 109 (3-9cm) - 3.2 x 109 (0-3 cm) cells/g Real time PCR: 4.7 x 108 copies of gene/g at 3-9 cm to 1.7 x 1010 gene/g at 0-3 cm	Fluorescence Microscopy: 3.2 x 109 cells/g Real time PCR: 1.7 x 1010 gene/g	Fluorescence Microscopy: 0-3 cm Real time PCR: 0-3 cm	NR
9	Naresh Devarajan, Amandine Laffite, Neil D. Graham, Maria Meijer, Kandasamy Prabakar, JosuéI. Mubedi, Vicky Elongo, Pius T. Mpiana, Bastiaan Willem Ibelings, Walter Wildi, and John Pote	2015	Accumulation of Clinically Relevant Aantibiotic-Resistamce Genes, Bacteria; Load, and Metals in freshwater lake sedimewnts in central Europe	The abundance of bacterial marker genes wasidentified in sediments contaminated by WWTP following eutrophication ofthe lake. Additionally, ARGs, including the extended-spectrum ß-lactam- andaminoglycoside-resistance genes, were identified in the surface sediments.	TheARG and FIB abundance strongly correlated (r≥0.403,p< 0.05,n= 34) with organic matter and metal concentrations in thesediments, indicating a common and contemporary source of contamination. The contamination of sediments by untreated orpartially treated effluent water can affect the quality of ecosystem.	Switzerland	Europe	V4: X = 534 682 Y = 151 410 V7: X = 534 426 Y = 151 512 G1: X = 502 565 Y = 123 544	Urban	127, 000	Lake	580.1	89	309.7 m	WWTP	Human	Yes	58% of driniking water supply city of Lausanne	127000	3	2014	NR	3	Yes	V4: 55 cm V7: 40 cm G1: 45 cm	NR	V4: 60 m V7: 35 m G1: 51 m	2014-05-01	Yes - but mentions years relating too other study	NA	NA	NA	3 cm thisck sections for first 15 cm and into 5 cm thick sections for the remainder of the core	NR	stored in sterile plastic cups at 4 degrees C until used	No	Yes (3/3)	EC-uida ENT P. spp 16S rRNA ARGs – blaTEM, blaSHV, blaCTX-M, blaNDM, aadA	Yes	Total DNA extraction using ultraclean soil DNA kit, qPCR quantification of FIB and ARGs in the sediment	Genetic	No	Sediment grain size and sediment total organic matter (LOI), water content, metal analysis	Yes - Cr, Co, Ni, Cu, Zn, As, Cd and Pb and Hg	quadripole-based inductively coupled plasma mass spectrometry and Hg analysis by atomic adsorption spectrophotometer	16S rDNA: ~5 x 1010 (35-40 cm) – 5.5 x 1011 (25-30 cm) copy numbers per gram dry sediment EC: ~0 (45-60 cm) - ~2 x 1010 (30 cm) ENT: ~0 (50 cm) - ~1 x 1010 (30 cm) P. spp: ~0 (45cm) - ~3x109 (25 cm) blaTEM and aadA genes were detected at all the sampling sites blaTEM: ~0 (50 cm) - ~6x108 (~20cm) aadA: ~0 (40cm) - ~4x108 (~5cm) blaCTX-M: ~0 (20cm) – 6x108 (~5cm) blaSHV: ~0 (15cm) - ~3x108 (~5cm) b…	16SrDNA: ~ 5.5x1011 EC: ~ 2x1010 ENT: ~1x1010 P.spp.: ~3x109 blaTEM: ~6x108 aadA: ~4x108 blaCTX-M: ~6x108 blaSHV: ~3x108 blaNDM: ~6x105	16SrDNA: 25-30cm EC: ~30cm ENT: ~30cm P.spp.: ~25cm blaTEM: ~20cm aadA: ~5cm blaCTX-M: ~5cm blaSHV: ~5cm blaNDM: ~5cm	ca. 1970s
10	Yoland M. Brooks, Melissa M. Baustian, Mark Baskaran, Nathaniel E. Ostrom, Joan B. Rose	2016	Historical Associations of Molecular Measurements of Escherichia coli and Enterococci to Anthropogenic Activities and Climate Variables in Freshwater Sediment Cores	This study investigated the long-term associa-tions of anthropogenic (sedimentary P, C, and N concen-trations, and human population in the watershed), and climaticvariables (air temperature, and river discharge) withEscherichiacoli uidAand enterococci23S rRNAconcentrations in sedimentcores from Anchor Bay (AB) in Lake St. Clair, and near themouth of the Clinton River (CR), Michigan. Calendar year…	There were steady state concentrations of enterococci in ABduring c.1760−c.1860 and c.1910−c.2003 at∼0.1×105and∼2.0×105cell equivalents (CE) per g-dry wt, respectively.Enterococci concentrations in CR increased toward presentday, and ranged from∼0.03×105to 9.9×105CE/g-dry wt. TheE. coliconcentrations in CR and AB increased toward presentday, and ranged from 0.14×107to 1.7×107CE/g-dry wt, and 1.8×…	USA	North America	Anchor Bay: 42 DEGREES 62.175'N	Urban	NR	Lake	443	NR	NR	distinct histories of environmental perturbation - historically agriculture now urban and sewage	Both	NR	NR	NR	1(1 lake environment core and 1 river core)	2016	Vibbracore Core Sampler with 14 000 vibrations per min	5 at each location	No	86 CM	9.5 cm	NR	NR	Yes	NA	NA	137Cs, 210Pb activity and 226Ra	2 cm	Lab	stored vertically on ice	-80 degrees C	No (1/1 - only one lake environment sediment core analysed for bacterial presence)	ENT-23 EC-uida	No	DNA extraction yields and qPCR measurements	Genetic	No	sedimentary nutrients- total phosphurous, percent total carbon and percent total nitrogen measurements of anthropigenic and climate data (average monthly temp, average monthly dischargefrom st. clair river, daily discharge of clinton river), data on human population in the communities of the watersheds	No		EC: 1.8 x 106 (80cm) - 8.5 x 106 (8cm) CE/g-drywt ENT: 4.11 x 103 (84cm) - 2.14 x 105 (6cm) CE/g-drywt	EC: 8.5 x 106 CE/g-drywt ENT: 2.14 X 105 CE/g-drywt	EC: 8 cm ENT: 6 cm	EC: 2003 ENT: 2006
11	David Etienne, Mathilde Destas, Emilie Lyautey, Romain Marti, Pascale Ruffaldi, Murielle Georges-Leroy, Etienne Dambrine and Edward Topp	2015	Two thousand–year reconstruction of livestock production intensity in France using sediment-archived fecal Bacteroidales and source-specific mitochondrial markers	The reconstruction of past pastoral activities based on microscopic methods (pollen and coprophilous fungal ascospores) does not accurately identify the domestic species involved. In contrast, source-specific DNA markers, commonly employed in water quality microbial source tracking (MST) studies, may represent a promising tool for retrospectively identifying species-specific fecal contamination i…	. The present study has established that in tandem with microscopic methods, sediment-archived fecal-specific bacterial and mitochondrial DNA are extremely useful for reconstructing agricultural practice over timeframes of millennia.	France	Europe	in the forest of St Jean (STJ; 48°47′36.85″N-006°43′34.15″E), near the city of Dieuze, and (2) in the forest of Sarrebourg (SAR; 48°47′00.28″N-006°57′04.19″E), near the city of Sarrebourg	rural	NR	closed depressions located in forest - pond like	400 - 500 m2	NR	3 m	near pastures and croplands	Animal	NR	NR	NR	2	NR	Peat sampler	2	Yes	50 cm	8 cm	NR	NR	Yes	Both	NA	The chronological frame for both sequences was established by several AMS radiocarbon dates on isolated plants remains (leaf, seed or charcoal). An age–depth model was constructed for each sequence, in order to present the data along a chronological scale, as described elsewhere (Etienne et al., 2013a). The time scale BP (Before Present years) used is a standard practice in palaeoenvironmental st…	Bulk sediment subsamples were taken from the core edge, where exogenous DNA could more easily contaminate the sediments and immediatley frozen (-20)	Lab	NR	-20	Yes (2/2)	Bacteroidales	No	DNA extraction using nucleospin kit and DNA concentration was determined by fluorimetry, PCR amplification of mitochondrial markers and quantitative PCR analysis.	Genetic	No	bovine and ovine mDNA and from previuous study - sediment content (organic/mineral), sporomiella ascospores, ruderal/grassland plant pollens, crops/weed field plant pollens, grassland/ wetland plant pollens, poaceae, aboreal pollen / total land pollen (AP/TLP)	No		Bacteroidales: SAR: 9.2 x 102 to 1.4 x 105 copies g-1 AFDM STJ: 8.6 x 102 to 1.3 x 105 copies g-1 AFDM	Looks at averages and STJ1 has the highest average 5.0 x 104 +- 1.2 x 104 copies g-1 AFDM	2150-1650 cal BP 283-297 cm depth	2150-1650 cal BP
12	Shengkang Li, Xiang Xiao, Xuebin Yin, Fengping Wang	2006	Bacterial community along a historic lake sediment coreof Ardley Island, west Antarctica	A sediment 59 cm sediment core was collected from a lake on Ardley Island, covering approximately the past 1,600 years. Used quantitative PCR targeting the 16S rRNA genes to estimate the total bactial abundance in each 1 cm core subsample. Employed denaturing gradient gel electrophoresis (DGGE) and DNA sequencing to analyze the bacterial community composition and diversity along the core.	Relatively constant total bacterial abundance throughout the core, indicating long-term stability in cell numbers. Community composition showed three distinct depth clusters: 1–20 cm, 21–46 cm, and 46–59 cm—suggesting shifts over time. Highest bacterial diversity occurred in the mid-core (21–46 cm). Major taxa identified included Proteobacteria (α, γ, δ), Cytophaga–Flavobacteria–Bacteroides, Firm…	Ardley Island, near the Antarctic Peninsula	Antartica	Ardely Island West Antarctica 62.2167° S 58.9333° W	remote polar	NR	Antarctic Lake	NR	NR	NR	Penguin guano from surrounding penguin colonies	Animal	No	NA	NA	1	NR	PVC Pipe	1	No	59.5	12	NR	NR	Yes - but mentions years relating too other study	NA	NR	NR	1 cm	lab	subsamples stored in sterile falcon tubes	-20	NA	16S rRNA	No	qPCR and DGGE	Genetic	measured bacteria community and diversity	TOC - from another study in the same location	No	NA	Relatively constant total bacterial abundance throughout the core, indicating long-term stability in cell numbers. Community composition showed three distinct depth clusters: 1–20 cm, 21–46 cm, and 46–59 cm—suggesting shifts over time. Major taxa identified included Proteobacteria (α, γ, δ), Cytophaga–Flavobacteria–Bacteroides, Firmicutes, Actinobacteria, Gemmatimonadetes, and some unclassified g…	Highest bacterial diversity occurred in the mid-core (21–46 cm)	Highest bacterial diversity occurred in the mid-core (21–46 cm)	NR
[truncated: 4 more columns]
